# Supplementary material for: Combining OSMAC Approach and Untargeted Metabolomics for the Identification of New Glycolipids with Potent Antiviral Activity Produced by a Marine Rhodococcus
Source: Int J Mol Sci. 2021 Aug 22;22(16):9055. doi: 10.3390/ijms22169055 (PMC8396431; doi:10.3390/ijms22169055)
Supplement: Supplementary file 1 [file ijms-22-09055-s001.zip]

Archive with 1 entries (1 files):
- ijms-1325780-supplementary.pdf
